# Supplementary material for: Fanconi-BRCA pathway mutations in childhood T-cell acute lymphoblastic leukemia
Source: PLoS One. 2019 Nov 13;14(11):e0221288. doi: 10.1371/journal.pone.0221288 (PMC6853288; doi:10.1371/journal.pone.0221288)
Supplement: S1 Table — (XLSX) [file pone.0221288.s008.xlsx]

## Sheet: Sheet 1
S1 Table: Genes whose protein-coding exons were sequenced in each targeted exon sequencing cohort
Primary T-ALL Cohort (OPv1)	Validation T-ALL Cohort (OPv3mod)
ABL1	ABCB11
AKT1	ABL1
AKT2	ACVR1
AKT3	AKT1
ALK	AKT2
ALOX12B	AKT3
APC	ALK
AR	APC
ARAF	AR
ARID1A	ARAF
ARID1B	ARHGAP35
ARID2	ARHGEF12
ASXL1	ARID1A
ATM	ARID1B
ATRX	ARID2
AURKA	ASXL1
AURKB	ATM
AXL	ATR
B2M	ATRX
BAP1	AURKA
BCL2	AURKB
BCL2L1	AXIN2
BCL2L12	AXL
BCL6	B2M
BCOR	BABAM1
BCORL1	BAP1
BLM	BARD1
BMPR1A	BCL11B
BRAF	BCL2
BRCA1	BCL2L1
BRCA2	BCL2L12
BRD4	BCL6
BRIP1	BCOR
BUB1B	BCORL1
CARD11	BLM
CBL	BMPR1A
CBLB	BRAF
CCND1	BRCA1
CCND2	BRCA2
CCND3	BRCC3
CCNE1	BRD3
CD274	BRD4
CD58	BRE
CD79B	BRIP1
CDC73	BUB1B
CDH1	C17ORF70
CDK1	C19ORF40
CDK2	C1ORF86
CDK4	CALR
CDK5	CARD11
CDK6	CASP8
CDK9	CBFA2T3
CDKN1A	CBFB
CDKN1B	CBL
CDKN1C	CBLB
CDKN2A	CCND1
CDKN2B	CCND2
CDKN2C	CCND3
CEBPA	CCNE1
CHEK2	CD274
CIITA	CD79B
CREBBP	CDC73
CRKL	CDH1
CRLF2	CDH4
CRTC1	CDK12
CRTC2	CDK4
CTNNB1	CDK6
CUX1	CDK8
CYLD	CDKN1A
DDB2	CDKN1B
DDR2	CDKN1C
DICER1	CDKN2A
DIS3	CDKN2B
DMD	CDKN2C
DNMT3A	CEBPA
EGFR	CHEK1
EP300	CHEK2
EPHA3	CIC
EPHA5	CIITA
EPHA7	COL7A1
ERBB2	CREBBP
ERBB3	CRKL
ERBB4	CRLF2
ERCC2	CRLF2
ERCC3	CRTC1
ERCC4	CSF3R
ERCC5	CTCF
ESR1	CTLA4
ETV1	CTNNA1
ETV4	CTNNB1
ETV5	CUX1
ETV6	CXCR4
EWSR1	CYLD
EXT1	DAXX
EXT2	DCLRE1C
EZH2	DDB1
FAM46C	DDB2
FANCA	DDR2
FANCC	DICER1
FANCD2	DIS3
FANCE	DIS3L2
FANCF	DKC1
FANCG	DMC1
FAS	DNMT3A
FBXW7	DOCK8
FGFR1	EED
FGFR2	EGFR
FGFR3	EGLN1
FGFR4	ELANE
FH	EME1
FKBP9	ENG
FLCN	EP300
FLT1	EPCAM
FLT3	ERBB2
FLT4	ERBB3
GATA3	ERBB4
GATA4	ERCC1
GATA6	ERCC2
GLI1	ERCC3
GLI2	ERCC4
GLI3	ERCC5
GNA11	ERCC6
GNAQ	ERG
GNAS	ESR1
GPC3	ETV1
GSTM5	ETV4
H3F3A	ETV5
HNF1A	ETV6
HRAS	EWSR1
ID3	EXO1
IDH1	EXT1
IDH2	EXT2
IGF1R	EZH2
IKZF1	FAH
IKZF3	FAM175A
JAK2	FAM46C
JAK3	FAN1
KDM6A	FANCA
KDM6B	FANCB
KDR	FANCC
KIT	FANCD2
KRAS	FANCE
LMO1	FANCF
LMO2	FANCG
LMO3	FANCI
MAP2K1	FANCL
MAP2K4	FANCM
MAP3K1	FAS
MAPK1	FAT1
MCL1	FBXW7
MDM2	FGFR1
MDM4	FGFR2
MECOM	FGFR3
MEF2B	FGFR4
MEN1	FH
MET	FLCN
MITF	FLT1
MLH1	FLT3
MLL	FLT4
MLL2	FOXA1
MPL	FOXL2
MSH2	FUS
MSH6	GALNT12
MTOR	GATA2
MUTYH	GATA3
MYB	GATA4
MYBL1	GATA6
MYC	GBA
MYCL1	GEN1
MYCN	GLI1
MYD88	GLI2
NBN	GLI3
NF1	GNA11
NF2	GNAQ
NFE2L2	GNAS
NFKBIA	GPC3
NFKBIZ	GREM1
NKX2-1	H3F3A
NOTCH1	H3F3B
NOTCH2	HABP2
NPM1	HELQ
NRAS	HFE
NTRK1	HIST1H3B
NTRK2	HIST1H3C
NTRK3	HMBS
PALB2	HNF1A
PARK2	HOXB13
PAX5	HRAS
PDCD1LG2	ID3
PDGFRA	ID4
PDGFRB	IDH1
PHF6	IDH2
PHOX2B	IGF1R
PIK3C2B	IGF2
PIK3CA	IKZF1
PIK3R1	IL7R
PIM1	ITK
PMS1	JAK1
PMS2	JAK2
PNRC1	JAK3
PRAME	JAZF1
PRDM1	KAT6A
PRF1	KAT6B
PRKAR1A	KCNQ1
PRKCI	KDM5A
PRKCZ	KDM5C
PRKDC	KDM6A
PRPF40B	KDM6B
PRPF8	KDR
PSMD13	KEAP1
PTCH1	KIF1B
PTEN	KIT
PTK2	KLF2
PTPN11	KLF4
RAD21	KLLN
RAF1	KMT2A
RARA	KMT2D
RB1	KRAS
RBL2	LEF1
REL	LIG4
RET	LMO1
RFWD2	LMO2
RHPN2	MAF
ROS1	MAFB
RPL26	MAP2K1
RUNX1	MAP2K2
SBDS	MAP2K4
SDHAF2	MAP3K1
SDHB	MAPK1
SDHC	MAX
SDHD	MBD4
SETBP1	MCL1
SETD2	MCM8
SF1	MDM2
SF3B1	MDM4
SH2B3	MECOM
SMAD2	MED12
SMAD4	MEF2B
SMARCA4	MEN1
SMARCB1	MET
SMC1A	MGA
SMC3	MITF
SMO	MLH1
SOCS1	MLH3
SOX2	MPL
SOX9	MRE11A
SRC	MSH2
SRSF2	MSH6
STAG1	MTA1
STAG2	MTAP
STAT3	MTOR
STAT6	MUS81
STK11	MUTYH
SUFU	MYB
SUZ12	MYBL1
SYK	MYC
TCF3	MYCL1
TCF7L1	MYCN
TCF7L2	MYD88
TERT	NBN
TET2	NEIL1
TNFAIP3	NEIL2
TP53	NEIL3
TSC1	NF1
TSC2	NF2
U2AF1	NFE2L2
VHL	NFKBIA
WRN	NFKBIE
WT1	NFKBIZ
XPA	NKX2-1
XPC	NKX3-1
XPO1	NOTCH1
ZNF217	NOTCH2
ZNF708	NOTCH3
ZRSR2	NPM1
	NR0B1
	NRAS
	NRG1
	NSD1
	NT5C2
	NTHL1
	NTRK1
	NTRK2
	NTRK3
	OGG1
	PALB2
	PARK2
	PAX5
	PAXIP1
	PBRM1
	PDCD1LG2
	PDGFRA
	PDGFRB
	PHF6
	PHOX2B
	PIK3C2B
	PIK3CA
	PIK3R1
	PIM1
	PML
	PMS1
	PMS2
	PNKP
	POLB
	POLD1
	POLE
	POLH
	POLQ
	POT1
	PPARG
	PPM1D
	PPP2R1A
	PRDM1
	PRF1
	PRKAR1A
	PRKCI
	PRKDC
	PRSS1
	PTCH1
	PTCH2
	PTEN
	PTK2B
	PTPN11
	PTPN14
	PVRL4
	QKI
	RAC1
	RAD21
	RAD50
	RAD51
	RAD51C
	RAD51D
	RAD52
	RAD54B
	RAF1
	RARA
	RASA1
	RB1
	RBBP8
	RBM10
	RECQL4
	REL
	RELA
	RET
	RHBDF2
	RHEB
	RHOA
	RHOH
	RHOT1
	RICTOR
	RIF1
	RINT1
	RIT1
	RNF43
	RNF8
	ROS1
	RPA1
	RPTOR
	RSPO2
	RSPO3
	RUNX1
	RUNX1T1
	SBDS
	SDHA
	SDHAF2
	SDHB
	SDHC
	SDHD
	SERPINA1
	SETBP1
	SETD2
	SF3B1
	SH2B3
	SH2D1A
	SLC25A13
	SLC34A2
	SLX1A
	SLX1B
	SLX4
	SMAD2
	SMAD4
	SMARCA4
	SMARCB1
	SMARCE1
	SMC3
	SMO
	SOCS1
	SOS1
	SOX2
	SOX9
	SPOP
	SRSF2
	SRY
	SS18
	STAG2
	STAT3
	STAT6
	STK11
	SUFU
	SUZ12
	TAL1
	TAL2
	TAZ
	TCEB1
	TCF3
	TCF7L2
	TDG
	TERT
	TET1
	TET2
	TFE3
	TLX3
	TMEM127
	TMPRSS2
	TNFAIP3
	TOPBP1
	TP53
	TP53BP1
	TRAF3
	TRAF7
	TRIM37
	TSC1
	TSC2
	TSHR
	U2AF1
	UBE2T
	UIMC1
	UROD
	USP28
	USP8
	VEGFA
	VHL
	WAS
	WHSC1
	WHSC1L1
	WRN
	WT1
	XPA
	XPC
	XPO1
	XRCC1
	XRCC2
	XRCC3
	XRCC4
	XRCC5
	XRCC6
	YAP1
	ZNF217
	ZNRF3
	ZRSR2
