# Supplementary material for: Fanconi-BRCA pathway mutations in childhood T-cell acute lymphoblastic leukemia
Source: PLoS One. 2019 Nov 13;14(11):e0221288. doi: 10.1371/journal.pone.0221288 (PMC6853288; doi:10.1371/journal.pone.0221288)
Supplement: S2 Table — (XLSX) [file pone.0221288.s009.xlsx]

## Sheet: Sheet1
S2 Table: Primary Cohort of Primary T-ALL Patient Samples Analyzed and Fanconi-BRCA Mutations Identified.
ID	Age	Gender	Initial WBC	Treatment Regimen	Targeted Exon Seq	Array CGH	Fanconi Point Mutations				Mutation Present	Reported in Fanconi	Fanconi Deletions
							DNA	Protein	Allele fraction	gnomAD Frequency	at Remission?	or BRCA databases?1	(log2 copy number ratio)
C01	14	Male	5.6	COG AALL0434	YES	YES
C02	11	Male	16.2	COG AALL0434	YES	YES
C03	15	Female	14.05	COG AALL0434	YES	YES	BRCA2 c.7628A>G	BRCA2 p.Y2543C	0.54	0.0032542	No	No
C05	4	Female	68.22	COG AALL0434	YES	YES							FANCG (-0.60)
C06	22	Female	35.4	COG AALL0434	YES	YES
C07	11	Male	6.8	COG AALL0434	YES	YES
C08	8	Male	250.2	COG AALL0434	YES	n/a							n/a
C09	15	Male	41.78	COG AALL0434	YES	YES	BRIP1 c.1357G>A	BRIP1 p.A453T	0.45	0.00206051	n/a	No
C10	12	Male	519	COG AALL0434	YES	YES	FANCE c.356A>C	FANCE p.Q119P	0.46	0.00609266	No	No	FANCG (-0.75)
C11	7	Female	42	COG AALL0434	YES	YES
C12	6	Female	16.54	COG AALL0434	YES	YES							FANCA (-0.54); BTBD12 (-0.56)
C13	19	Female	73	COG AALL0434	YES	n/a							n/a
C14	6	Female	21.46	COG AALL0434	YES	YES
C15	4	Female	335.5	COG AALL0434	YES	YES							FANCG (-0.78)
C16	12	Male	286.4	COG AALL0434	YES	YES
C17	16	Male	26.67	COG AALL0434	YES	YES
C18	12	Male	36.88	COG AALL0434	YES	YES
C19	11	Female	12.65	COG AALL0434	YES	YES	FANCF c.349C>A	FANCF p.P117T	0.46	0.0227892	No	No
C20	6	Male	7.09	COG AALL0434	YES	YES
C21	4	Female	35	COG AALL0434	YES	YES							FANCG (-0.56)
C23	7	Female	482.1	COG AALL0434	YES	YES	BRCA2 c.2779A>G	BRCA2 p.M927V	0.52	0	No	https://databases.lovd.nl/shared/variants/0000054105#00003479
C24	15	Female	26.5	COG AALL0434	YES	YES
C27	7	Female	144.9	COG AALL0434	YES	n/a							n/a
C28	6	Male	23.6	COG AALL0434	YES	YES
C29	16	Female	554	COG AALL0434	YES	n/a							n/a
C30	4	Female	292.2	COG AALL0434	YES	YES	FANCE c.1238_splice	FANCE p.G413_splice	0.42	0	No	No
C31	9	Male	16	COG AALL0434	YES	YES
D03	16	Female	29.6	DFCI 05001	YES	YES
D04	6	Male	29.7	DFCI 05001	YES	YES
D06	5	Female	422.4	DFCI 05001	YES	YES							FANCG (-0.77)
D08	17	Male	9.7	DFCI 05001	YES	YES
D09	11	Female	132.8	DFCI 05001	YES	YES
D10	12	Male	30.5	DFCI 05001	YES	YES
D11	14	Male	95.5	DFCI 05001	YES	YES							FANCC (-0.83)
D12	16	Male	51.1	DFCI 05001	YES	YES
D13	7	Female	13.3	DFCI 05001	YES	YES
D15	6	Male	174.1	DFCI 05001	YES	YES
D16	7	Male	27.7	DFCI 05001	YES	YES	FANCA c.775C>G	FANCA p.P259A	0.44	0.00203087	Yes	No
D20	15	Male	708.8	DFCI 05001	YES	YES	FANCC c.792T>G	FANCC p.S264R	0.54	0.00365533	Yes	No
D21	11	Male	42.6	DFCI 05001	YES	YES	FANCD2 c.1237C>G; BRCA2 c.971G>C	FANCD2 p.Q413E; BRCA2 p.R324T	FANCD2 0.38; BRCA2 0.54	FANCD2: 0.000812275 BRCA2: 0.00219192	n/a	No No
n/a: not available
1Databases queried:
	Fanconi Anemia Mutation Database: http://www2.rockefeller.edu/fanconi/mutate/ (accessed 12/17/2018)
	ARUP BRCA Mutation Database: http://arup.utah.edu/database/BRCA/Variants/BRCA2.php (accessed 12/17/2018)
	NHGRI Breast Cancer Information Core: https://research.nhgri.nih.gov/projects/bic/Member/index.shtml (accessed 12/17/2018)
