# Supplementary material for: Fanconi-BRCA pathway mutations in childhood T-cell acute lymphoblastic leukemia
Source: PLoS One. 2019 Nov 13;14(11):e0221288. doi: 10.1371/journal.pone.0221288 (PMC6853288; doi:10.1371/journal.pone.0221288)
Supplement: S4 Table — (XLSX) [file pone.0221288.s011.xlsx]

## Sheet: Sheet 1
S4 Table: Validation Cohort of T-ALL Patient Samples Analyzed and Fanconi Mutations Identified.
ID	Treatment regimen	sex	Age	ETP	Sequencing Cohort	Fanconi Pathway Mutations					Reported in Fanconi
			(years)	(1=yes; 0=no)	(see Table S3)	DNA	Protein	Reference Transcript	Allele fraction	Gnomad Frequency	or BRCA databases?
D25	DFCI 05001	Male	11.0363	0	OPv3mod
D26	DFCI 05001	Male	13.5003	0	OPv3mod
D27	DFCI 05001	Female	16.2628	0	OPv3mod
D28	DFCI 05001	Female	13.5277	0	OPv3mod
D29	DFCI 05001	Female	11.3073	0	OPv3mod
D30	DFCI 05001	Male	3.40589	0	OPv3mod	PALB2 c.315G>C	PALB2 p.E105D	ENST00000261584.4	0.465517	0.0016262	https://databases.lovd.nl/shared/variants/0000080286#00015623
D31	DFCI 05001	Male	16.8049	1	OPv3mod
D32	DFCI 05001	Male	7.58658	N/A	OPv3mod
D33	DFCI 05001	Male	16.5914	0	OPv3mod
D34	DFCI 05001	Male	13.4401	0	OPv3mod	SLX4 c.4882A>T	SLX4 p.T1628S	ENST00000294008.3	0.563636	0	No
D35	DFCI 05001	Male	1.70568	0	OPv3mod
D36	DFCI 05001	Male	5.63723	0	OPv3mod	FANCA c.343T>G	FANCA p.S115A	ENST00000561722.1	0.552147	0	No
D37	DFCI 05001	Male	13.8344	N/A	OPv3mod
D38	DFCI 05001	Male	6.97057	0	OPv3mod
D39	DFCI 05001	Male	12.3039	1	OPv3mod
D40	DFCI 05001	Male	16.9528	0	OPv3mod
D41	DFCI 05001	Male	4.54757	0	OPv3mod
D42	DFCI 05001	Female	3.70705	0	OPv3mod	BRCA1 c.2608G>A	BRCA1 p.A870T	ENST00000471181.2	0.487179	0.000406679	https://brcaexchange.org/variants?search=A870T
D43	DFCI 05001	Female	4.01643	0	OPv3mod
D44	DFCI 05001	Male	5.19644	0	OPv3mod	FANCM c.1178C>A	FANCM p.T393N	ENST00000267430.5	0.557252	0	No
D45	DFCI 05001	Female	4.96099	0	OPv3mod	FANCD2 c.782A>T	FANCD2 p.K261M	ENST00000287647.3	0.442396	0.0012183	No
D46	DFCI 05001	Male	4.64339	0	OPv3mod
D47	DFCI 05001	Male	16.4298	0	OPv3mod
D48	DFCI 05001	Male	15.8987	0	OPv3mod
D49	DFCI 05001	Male	4.40794	0	OPv3mod
D50	DFCI 05001	Male	4.19986	0	OPv3mod
D51	DFCI 05001	Female	6.55715	0	OPv3mod
D52	DFCI 05001	Male	12.6954	0	OPv3mod
D53	DFCI 05001	Male	3.06913	0	OPv3mod	BRIP1 c.485G>A	BRIP1 p.R162Q	ENST00000259008.2	0.390977	0.00162532	No
D54	DFCI 05001	Male	16.4956	0	OPv3mod
D55	DFCI 05001	Female	10.1437	0	OPv3mod
D56	DFCI 05001	Female	2.87474	1	OPv3mod
D57	DFCI 05001	Male	1.18001	0	OPv3mod
D58	DFCI 05001	Female	16.0329	0	OPv3mod
D59	DFCI 05001	Male	8.58042	N/A	OPv3mod
D60	DFCI 05001	Male	17.9548	0	OPv3mod
D61	DFCI 05001	Male	12.8816	0	OPv3mod
D62	DFCI 05001	Female	10.7351	0	OPv3mod
D63	DFCI 05001	Male	17.9493	1	OPv3mod
D64	DFCI 05001	Male	4.54209	0	OPv3mod
D65	DFCI 05001	Male	3.28268	0	OPv3mod	FANCA c.392C>T; FANCF c.637C>T	FANCA p.P131L; FANCF p.P213S	ENST00000561722.1; ENST00000327470.3	0.447368; 0.49375	0.00446944; 0.00412507	No; No
D66	DFCI 05001	Male	6.11088	0	OPv3mod	FANCA c.2551C>G	FANCA p.Q851E	ENST00000389301.3	0.457516	0	No
D67	DFCI 05001	Female	9.82067	N/A	OPv3mod	BRCA2 c.2803G>C; FANCA c.1799G>A	BRCA2 p.D935H; FANCA p.R600H	ENST00000544455.1; ENST00000389301.3	0.50211; 0.411348	0.0056961; 0.00203041	https://databases.lovd.nl/shared/variants/0000026904#00003479; No
D68	DFCI 05001	Male	2.80356	N/A	OPv3mod
D69	DFCI 05001	Female	8.45996	0	OPv3mod
D70	DFCI 05001	Male	9.68652	N/A	OPv3mod	c.2386-8C>T	Splice_Region	ENST00000287647.3	0.401235	0.000409876	N
D71	DFCI 05001	Male	5.36619	0	OPv3mod
D72	DFCI 05001	Male	2.80903	N/A	OPv3mod
D73	DFCI 05001	Female	3.01437	0	OPv3mod
D74	DFCI 05001	Male	5.2512	0	OPv3mod
D75	DFCI 05001	Male	11.8795	0	OPv3mod
D76	DFCI 05001	Male	4.99932	1	OPv3mod
D77	DFCI 05001	Female	9.74127	0	OPv3mod
D78	DFCI 05001	Male	2.23682	0	OPv3mod
D79	DFCI 05001	Male	13.3634	0	OPv3mod
D80	DFCI 05001	Male	8.30116	0	OPv3mod
D81	DFCI 05001	Male	2.2423	0	OPv3mod
D82	DFCI 05001	Female	11.0719	0	OPv3mod
D83	DFCI 05001	Male	12.6762	1	OPv3mod	c.3039C>A	p.S1013R	ENST00000362065.4	0.551724	0.00203957	N/A
D84	DFCI 05001	Female	4.87064	0	OPv3mod
D85	DFCI 05001	Male	16.8214	1	OPv3mod
D86	DFCI 05001	Female	7.28542	0	OPv3mod
D87	DFCI 05001	Male	5.34155	0	OPv3mod
D88	DFCI 05001	Female	9.47296	1	OPv3mod
D89	DFCI 05001	Male	17.3142	0	OPv3mod
D90	DFCI 05001	Male	5.63723	0	OPv3mod
D91	DFCI 05001	Male	5.65914	0	OPv3mod
D92	DFCI 05001	Male	12.9363	0	OPv3mod
D93	DFCI 05001	Male	16.9473	0	OPv3mod
N/A, data not available.
