# Supplementary material for: Fanconi-BRCA pathway mutations in childhood T-cell acute lymphoblastic leukemia
Source: PLoS One. 2019 Nov 13;14(11):e0221288. doi: 10.1371/journal.pone.0221288 (PMC6853288; doi:10.1371/journal.pone.0221288)
Supplement: S6 Table — (XLSX) [file pone.0221288.s013.xlsx]

## Sheet: Sheet1
S6 Table: Primers used for PCR amplification, Sanger sequencing, site-directed mutagenesis, and quantitative PCR
Primers used for PCR amplification and Sanger sequencing analysis from genomic DNA
Sample and Mutation	PCR amplification Primers
C9 BRIP1 1357G>A	F- caacgcatgacaataatgatga
	R- cacccacaatttacccatgc
	Sequencing- caacgcatgacaataatgatga
C03 BRCA2 7628 A>G	F- tgcaggaatggatgaatgaa
	R- taaaccccaggacaaacagc
	Sequencing- tatcctggggtgaaagcaag
C10 FANCE 356 A>C	F- tcagcctcccaaaatgctat
	R- gggagtccctgttctcctct
	Sequencing- ggccaacatccactgactct
C19 FANCF 349c>a	F- agcattgcagagaggcgtat
	R- cctcctggagatttgggttc
	Sequencing- acaaccagtggaggcaagag
C23 BRCA2 2779 A>G	F- tcatgaaaatgccagcactc
	R- ttgacacttgggttgcttgt
	Sequencing - gctgttgccacctgaaaaat
D20 FANCC 792T>G	F- tttgcaaatgagcacttggt
	R- gctccaaggatgcagaaaag
	Sequencing- tgctgtgaccatgatgagaag
D16 FANCA 775C>G	F- ggttaggagcagctcacagg
	R-tgttccacagcagagtgagg
	Sequencing- ctgtgccattcacagttgct
D21 FANCD2 1237C>G	F- ggggagtgtgtggaacaaat
	R- aggatacggaaggccagttt
	Sequencing- tgacctggtgatgcttttca
D21 BRCA2 971G>C	F- acaggagaaggggtgactga
	R- accattcacaggccaaagac
	Sequencing- ctgcaaagaccacattggaa
D115 BRCA2 5127_5131TTATG>T	F- aaacagcaaaaagtcctgcaa
	R- cacaagttcctcaacgcaaa
	Sequencing- cagcaaaaagtcctgcaactt
C30 FANCE 1238_splice	F- gctctgccctcagtgttctc
	R- gggaggtcacaacctcaaga
	Sequencing-gctctgccctcagtgttctc
Primers used for PCR amplification and Sanger sequencing analysis from complementary DNA (cDNA)
C19 FANCF	F- agcattgcagagaggcgtat
	R- cctcctggagatttgggttc
	Sequencing- acaaccagtggaggcaagag
C03 BRCA2	F- cattgatggacatggctctg
	R- tccaccatcagccaactgta
	Sequencing- tgcaaaaacatccactctgc
C09 BRIP1	F- gctcgggaatcagcaagtta
	R- aaaatgtccctgcaaaatgg
	Sequencing- ggtttgctcgggatgaacta
D21 BRCA2	F- tcaaagagaagctgcaagtca
	R- accattcacaggccaaagac
	Sequencing- tgcaaagaccacattggaaa
D21 FANCD2	F- tgacctggtgatgcttttca
	R- aggatacggaaggccagttt
	Sequencing- tgtttgacctggtgatgctt
D20 FANCC	F- Ggaaatcctccagccagagt
	R- atcaacaacccggaatatgg
	Sequencing- gtaaacgaggccattttgct
D16 FANCA	F- gacatgcatgctgtgggatc
	R- acgatcttgtgagtggagga
	Sequencing- gtgctgcctttgtgaacaga
C23 BRCA2	F- tcatgaaaatgccagcactc
	R- ttgacacttgggttgcttgt
	Sequencing- gctgttgccacctgaaaaat
C10 FANCE	F- accactgttgctgcgattg
	R- cccaaatcccttcgcagc
	Sequencing- atgccagaggaacctgatgt
K550 FANCD2	F- atctgcagtgggaatgaagc
	R- gctgctttcttatcaccaagtg
	Sequencing- cccatctgctatgatgatgaa
D115 BRCA2	F- aaacagcaaaaagtcctgcaa
	R- cacaagttcctcaacgcaaa
	Sequencing- cagcaaaaagtcctgcaactt
C30 FANCE	F- tgatctcagcctcagcaatg
	R- tccagggactccatcttcac
	Sequencing- tacaactgccctgacctcct
Primers used for site-directed mutagenesis
BRCA2.G971C (R324T)	g971c_a972g_1:ttttttcctagtcttgctagtcgttactttttgtagattttttgttctacatttagaaaaacat
	g971c_a972g_2: atgtttttctaaatgtagaacaaaaaatctacaaaaagtaacgactagcaagactaggaaaaaa
BRCA2.A2779G (M927V)	a2779g_1: Ctgtgtctccatataaaaccacggtagagttcttgaaaatggg
	a2779g_2: cccattttcaagaactctaccgtggttttatatggagacacag
BRCA2.A7628G (Y2543C)	A7628G_1 Gtttagaaacgccacacgtatacagctgtttatgagaacac
	A7628G_2 gtgttctcataaacagctgtatacgtgtggcgtttctaaac
FANCC.T792G (S264R)	t792g_1 ccttctcagacaatttctctccctggagattagcttttcaaaa
	t792g_2 ttttgaaaagctaatctccagggagagaaattgtctgagaagg
FANCA.C775G (P259A)	c775g_1 tgagaagaactgtggaggctgaaaaaatgccgcag
	c775g_2 ctgcggcattttttcagcctccacagttcttctca
FANCF C349A (P117T)	C349a_1 ccgggccggtaaagagttgctgcacca
	C349a_2 ccgggccggtaaagagttgctgcacca-3'
FANCD2 1237C>G Q413E	C1237G_1 ctgctggcttcactctgtttgctaaatgccagtgtg
	C1237G_2 cacactggcatttagcaaacagagtgaagccagcag
Primers used for quantitative reverse transcriptase PCR:
FANCA	F- GACATGCATGCTGTGGGATC
	R- ACGATCTTGTGAGTGGAGGA
FANCC	F- GGAAATCCTCCAGCCAGAGT
	R- ATCAACAACCCGGAATATGG
FANCD2	F- ATCTGCAGTGGGAATGAAGC
	R- GCTGCTTTCTTATCACCAAGTG
FANCF	F-CGCTTGCCTCAGAACAACTT
	R- GGACTCAGTTCCAACCCAAA
BRCA2	F- TCAGTGAATCCACTAGGACTGC
	R- TTTTTAGTTGTAATTGTGTCCTGCTT
Beta-actin	F-AGAAAATCTGGCACCACACC
	R- AGAGGCGTACAGGGATAGCA
